# Supplementary material for: COMT, 5-HTR2A, and SLC6A4 mRNA Expressions in First-Episode Antipsychotic-Naïve Schizophrenia and Association With Treatment Outcomes
Source: Front Psychiatry. 2018 Nov 13;9:577. doi: 10.3389/fpsyt.2018.00577 (PMC6242860; doi:10.3389/fpsyt.2018.00577)
Supplement: Supplementary file 1 [file Table_1.xlsx]

## Sheet: delta Ct values
Supplementary Table 1. Raw data of mRNA expression for each gene in all subjects (delta Ct values)
列1	列2	列3	列4	列5	列6	列7	列8
Group	Baseline-SLC6A4	Baseline-5-HTR2A	Baseline-COMT		8week-SLC6A4	8week-5-HTR2A	8week-COMT
SCZ-Responders-1	5.61	3.02	4.73		7.67	9.04	3.16
SCZ-Responders-2	9.11	5.02	0.81		6.4	3.54	2.25
SCZ-Responders-3	9.28	12.42	3.15		5.63	1.9	0.24
SCZ-Responders-4	7.83	9.55	2.48		7.39	8.44	2.47
SCZ-Responders-5	6.85	2.62	2.61		6.98	6	2.18
SCZ-Responders-6	8.06	11.36	2.93		7.01	8.97	3.61
SCZ-Responders-7	7.24	6.66	3.05		9.03	10.34	2.68
SCZ-Responders-8	9.72	9.5	3.18		9.12	14.61	3.83
SCZ-Responders-9	7.13	9.79	3.4		8.83	9.2	5.19
SCZ-Responders-10	7.34	10.21	2.77		7.32	9.71	4.34
SCZ-Responders-11	8.67	8.26	4.34		7.35	10.4	4.29
SCZ-Responders-12	6.66	11.31	3.85		6.32	10.62	4.56
SCZ-Responders-13	7.27	10.9	3.8		7.39	12.48	3.82
SCZ-Responders-14	9.41	11.75	4.71		8.9	12.71	4.68
SCZ-Responders-15	8.12	10.46	5.04		8.56	12.24	4.66
SCZ-Responders-16	6.37	7.25	4.17		8.63	12.56	5.13
SCZ-Responders-17	6.28	6.67	4.51		7.51	11.06	3.95
SCZ-Responders-18	6.95	11.95	4.45		7.92	7.55	5.04
SCZ-Responders-19	6.44	8.27	3.48		8.14	12.4	5.41
SCZ-Responders-20	7.36	9.81	4.3		6.66	11.19	4.12
SCZ-NonResponders-1	8.53	14.01	3.15		8.31	9.29	4.17
SCZ-NonResponders-2	10.13	12.39	3.17		8.2	11.75	4.04
SCZ-NonResponders-3	7.99	10.25	3.08		6.74	7.54	3.86
SCZ-NonResponders-4	10.05	13.88	3.45		8.41	10.37	3.93
SCZ-NonResponders-5	6.39	9.66	4.11		6.69	11.15	4.37
SCZ-NonResponders-6	6.96	9.92	3.11		6.37	8.5	3.62
SCZ-NonResponders-7	7.12	8.3	4.99		8.09	11.44	3.91
SCZ-NonResponders-8	8.07	7.55	3.98		7.03	10.66	4.19
SCZ-NonResponders-9	10.13	9.58	4.51		7.12	10.75	4.14
SCZ-NonResponders-10	8.03	12.93	4.04		7.06	9.72	3.57
SCZ-NonResponders-11	7.27	11.26	4.47		7.58	8.24	3.41
SCZ-NonResponders-12	7.64	9.34	4.13		6.32	5.7	3.96
SCZ-NonResponders-13	7.64	8.85	3.98		8.22	10.37	4.61
SCZ-NonResponders-14	8.44	11.75	3.58		6.76	10	4.25
SCZ-NonResponders-15	10.94	9.75	4.61		4.05	4.05	3.95
SCZ-NonResponders-16	5.46	7.38	3.92		6.41	10.13	4.79
SCZ-NonResponders-17	7.84	11.59	3.89		8.31	6.64	3.54
SCZ-NonResponders-18	7.81	12.96	4.39		4.93	6.38	4.09
SCZ-NonResponders-19	8.17	12.89	4.07		6.63	12.07	4.68
SCZ-NonResponders-20	8.13	10.92	4.1		7.41	9.06	4.71
SCZ-NonResponders-21	5.48	7.09	4.52		4.94	7.72	3.24
SCZ-NonResponders-22	8.6	12.21	4.39		9.74	11.43	4.18
SCZ-NonResponders-23	6.89	11.36	4.71		6.36	11.46	4.71
SCZ-NonResponders-24	8.19	13.2	4.28		8.12	12.87	3.67
SCZ-NonResponders-25	8.42	9.23	6.06		11.07	13.13	4.82
Controls-1	6.27	8.93	6.12
Controls-2	3.3	6.13	5.34
Controls-3	3.57	7.51	5.96
Controls-4	4.91	6.08	6.94
Controls-5	6.91	6.59	6.47
Controls-6	1.45	3.25	4.03
Controls-7	6.87	11.17	5.87
Controls-8	5.54	8.03	6.54
Controls-9	6.21	9.76	6.15
Controls-10	6.23	5.31	2.91
Controls-11	6.84	8.62	6.13
Controls-12	6.83	11.48	5.95
Controls-13	6.07	7	4.94
Controls-14	5.12	8	5.24
Controls-15	6.28	8.59	5.45
Controls-16	5.45	7.45	5.6
Controls-17	8.3	12.32	5.59
Controls-18	6.28	8.54	4.99
Controls-19	6.05	7.92	5.44
Controls-20	6.75	9.56	5.66
Controls-21	7.38	10.3	6.09
Controls-22	6.76	8.78	5.33
Controls-23	7.78	12.47	5.79
Controls-24	8.12	12.33	5.72
Controls-25	5.74	10.48	6.07
Controls-26	6.15	10.16	5.5
Controls-27	6.16	10.61	5.89
Controls-28	6.92	9.92	5.71
Controls-29	6.31	9.94	5.96
Controls-30	7.43	9.57	5.77
Controls-31	6.6	8.16	5.95
Controls-32	6.45	10.29	6.12
Controls-33	6.91	11.62	5.87
Controls-34	7.7	11.05	5.93
Controls-35	7.85	11.45	5.86
Controls-36	7.3	9.01	6.21
Controls-37	7.93	11.24	5.99
Controls-38	6.7	11.46	5.65
